# Supplementary material for: Novel Survival Features Generated by Clinical Text Information and Radiomics Features May Improve the Prediction of Ischemic Stroke Outcome
Source: Diagnostics (Basel). 2022 Jul 8;12(7):1664. doi: 10.3390/diagnostics12071664 (PMC9324145; doi:10.3390/diagnostics12071664)
Supplement: Supplementary file 1 [file diagnostics-12-01664-s001.zip]

Archive with 2 entries (2 files):
- S1ú▌The selected radiomics features from the 13 methods and the features in three classification situations.pdf
- S1ú▌The selected radiomics features from the 13 methods and the features in three classification situations.xlsx
